# Supplementary material for: A Maximum Entropy Species Distribution Model to Estimate the Distribution of Bushpigs on Madagascar and Its Implications for African Swine Fever
Source: Transbound Emerg Dis. 2023 Feb 28;2023:7976252. doi: 10.1155/2023/7976252 (PMC12017021; doi:10.1155/2023/7976252)
Supplement: Supplementary Materials — Supplementary Figure 1: Spatial and temporal distribution of the total number of observations of bushpigs originally gathered (n = 206, left) and of the observations included in the ecological niche model (n = 83, right) after correction for pseudoreplication. Supplementary Figure 2: The Spearman's correlation matrix of the 36 environmental variables selected for the study. Supplementary Figure 3: The map of the density of pigs (no. of heads/km2) in Madagascar. Supplementary Figure 4: Variation in the repetition of the MaxEnt analysis resampling different presence points: (a) the final model presented in the study and used as a reference; (b) the map of the average absolute difference in the predicted output between each of the 1,000 analyses and the reference map; and (c) maximum, 95th percentile, and median of the variation (in %) from the reference map for each of the 1,000 iterations. Supplementary Table 1: Variables considered for the ecological niche model and source. Supplementary Code 1: Example of an R code to correct for pseudoreplication. [file 7976252.f1.zip]

Archive with 2 entries (2 files):
- Supplementary Code 1.txt
- Supplementary Material R.docx
